# Supplementary material for: CCDC78: Unveiling the Function of a Novel Gene Associated with Hereditary Myopathy
Source: Cells. 2024 Sep 8;13(17):1504. doi: 10.3390/cells13171504 (PMC11394131; doi:10.3390/cells13171504)
Supplement: Supplementary file 1 [file cells-13-01504-s001.zip]

Archive with 2 entries (2 files):
- Supplementary Information_7.9.24.pdf
- Supplentary_significant DEGs muscle-related_3.9.24.xlsx
