# Supplementary material for: CCDC78: Unveiling the Function of a Novel Gene Associated with Hereditary Myopathy
Source: Cells. 2024 Sep 8;13(17):1504. doi: 10.3390/cells13171504 (PMC11394131; doi:10.3390/cells13171504)
Supplement: Supplementary file 1 [file cells-13-01504-s001.zip › Supplentary_significant DEGs muscle-related_3.9.24.xlsx]

## Sheet: Muscular DEGs
ID	log2FoldChange	p_value	p_value_adjusted	Normalized count_WT1	Normalized count_WT2	Normalized count_WT3	Normalized count_patient	Gene.name
ENSG00000198626	-5.47	0.00103901	0.0199964	15.5351	26.9157	45.7733	0.665959	RYR2
ENSG00000169507	-5.04	0.00316712	0.0412717	11.2983	23.5513	30.5155	0.665959	SLC38A11
ENSG00000160307	-4.21	0.00416161	0.0494097	7.06143	6.72893	97.904	1.99788	S100B
ENSG00000163017	-4.17	7.23316e-13	6.19882e-10	142.641	209.438	329.314	12.6532	ACTG2
ENSG00000130176	-4.14	1.35222e-18	3.94009e-15	410.975	396.166	748.902	29.3022	CNN1
ENSG00000133392	-3.56	6.43763e-22	4.68949e-18	3746.79	3621.01	6300.19	386.922	MYH11
ENSG00000242902	-3.33	2.40958e-05	0.00126877	32.4826	79.065	87.7322	6.65959	FLNC-AS1
ENSG00000235535	-3.28	9.4342e-07	0.000105728	84.7372	89.1584	58.4881	7.99151	TRDN-AS1
ENSG00000196557	-3.22	2.06472e-12	1.50404e-09	262.685	238.036	410.688	32.632	CACNA1H
ENSG00000107796	-3.14	5.42174e-22	4.68949e-18	1700.39	1611.58	2295.02	211.775	ACTA2
ENSG00000186417	-3.12	0.00154695	0.0260052	16.9474	31.9624	72.4744	4.66171	GLDN
ENSG00000149591	-3.11	3.0302e-20	1.10368e-16	2526.58	2016.16	3232.1	299.682	TAGLN
ENSG00000163531	-3.1	1.40188e-09	4.09866e-07	138.404	210.279	286.083	24.6405	NFASC
ENSG00000169994	-3.02	2.63504e-05	0.00137107	45.1931	60.5604	72.4744	7.32555	MYO7B
ENSG00000101542	-3.01	0.00279552	0.0384395	12.7106	37.8502	110.619	6.65959	CDH20
ENSG00000156398	-2.99	0.0033628	0.0430515	19.772	33.6447	25.4296	3.32979	SFXN2
ENSG00000145936	-2.96	2.85836e-05	0.00143598	50.8423	53.8315	82.6463	7.99151	KCNMB1
ENSG00000151067	-2.89	7.12747e-07	8.37525e-05	73.4389	120.28	130.963	14.6511	CACNA1C
ENSG00000137801	-2.84	1.03874e-05	0.000675598	62.1406	164.859	216.152	20.6447	THBS1
ENSG00000101335	-2.78	3.53816e-17	7.36392e-14	1069.1	923.546	1313.44	159.83	MYL9
ENSG00000159433	-2.7	4.02653e-10	1.50417e-07	238.676	295.232	414.503	48.615	STARD9
ENSG00000053747	-2.65	5.519e-06	0.000420975	73.4389	84.1117	105.533	13.9851	LAMA3
ENSG00000182963	-2.64	1.04281e-07	1.78737e-05	129.93	115.233	155.121	21.3107	GJC1
ENSG00000144935	-2.62	0.00313696	0.0410254	42.3686	22.7101	34.33	5.32767	TRPC1
ENSG00000166762	-2.51	0.00212296	0.0314004	49.43	51.3081	24.1581	7.32555	CATSPER2
ENSG00000196924	-2.47	5.94476e-14	6.18637e-11	5084.23	5574.92	7927.68	1117.48	FLNA
ENSG00000141837	-2.37	0.00332107	0.0426328	26.8334	39.5325	47.0448	7.32555	CACNA1A
ENSG00000166813	-2.36	0.00274951	0.0379692	38.1317	32.8035	41.9589	7.32555	KIF7
ENSG00000139182	-2.3	0.000404057	0.0104932	55.0791	72.336	138.591	17.9809	CLSTN3
ENSG00000111671	-2.3	0.00105196	0.0202067	43.7809	84.9528	47.0448	11.9873	SPSB2
ENSG00000185567	-2.24	3.99145e-06	0.000324869	172.299	164.018	307.698	45.2852	AHNAK2
ENSG00000186166	-2.23	6.69979e-08	1.23556e-05	185.009	188.41	207.251	41.2895	CCDC84
ENSG00000064666	-2.22	0.000178985	0.00585984	59.316	88.3172	113.162	18.6469	CNN2
ENSG00000129244	-2.16	0.000272412	0.00795734	60.7283	79.065	109.347	18.6469	ATP1B2
ENSG00000065534	-2.15	8.82293e-09	2.14236e-06	368.607	392.801	539.108	97.896	MYLK
ENSG00000130702	-2.14	1.12555e-08	2.60288e-06	576.213	649.342	961.239	165.158	LAMA5
ENSG00000164877	-2.13	0.00249032	0.0352932	33.8949	59.7193	81.3748	13.3192	MICALL2
ENSG00000078018	-2.11	0.00143381	0.0247209	55.0791	45.4203	81.3748	13.9851	MAP2
ENSG00000177685	-2.09	0.000383479	0.0101029	64.9651	65.6071	82.6463	16.649	CRACR2B
ENSG00000107736	-2.03	0.000191101	0.00614601	73.4389	133.738	133.505	27.9703	CDH23
ENSG00000162572	-2.02	0.00186427	0.029111	57.9037	45.4203	67.3885	13.9851	SCNN1D
ENSG00000162458	-1.98	0.000771766	0.0162015	62.1406	103.457	148.763	26.6384	FBLIM1
ENSG00000149451	-1.98	2.82699e-07	3.88551e-05	216.08	240.559	235.224	58.6044	ADAM33
ENSG00000183023	-1.9	0.00114963	0.021418	62.1406	68.9716	69.9314	17.9809	SLC8A1
ENSG00000159713	-1.9	4.17978e-05	0.00194653	492.888	526.539	232.681	111.881	TPPP3
ENSG00000049540	-1.82	2.18695e-06	0.000208246	382.729	397.848	265.739	98.5619	ELN
ENSG00000126822	-1.75	0.000235978	0.00717738	135.579	142.99	233.952	50.6129	PLEKHG3
ENSG00000188783	-1.74	0.000879099	0.0180135	288.106	328.877	794.676	141.183	PRELP
ENSG00000114841	-1.71	0.00273809	0.0378633	62.1406	130.373	94.0896	29.3022	DNAH1
ENSG00000072163	-1.68	6.54732e-07	7.94899e-05	526.783	418.035	537.836	153.837	LIMS2
ENSG00000168758	-1.67	0.000543526	0.0127926	169.474	227.943	385.259	81.9129	SEMA4C
ENSG00000214021	-1.65	0.00131019	0.0234726	79.088	121.121	130.963	35.2958	TTLL3
ENSG00000169031	-1.61	1.61927e-06	0.000163828	595.985	843.64	659.899	229.09	COL4A3
ENSG00000128641	-1.6	0.000234423	0.007145	152.527	130.373	160.207	48.615	MYO1B
ENSG00000172399	-1.59	0.000849797	0.0175364	1038.03	3140.73	2123.37	699.923	MYOZ2
ENSG00000130402	-1.57	8.42739e-08	1.4973e-05	1728.64	1471.11	1856.36	567.397	ACTN4
ENSG00000088854	-1.52	2.05056e-06	0.000196543	773.933	1067.38	920.552	321.658	C20orf194
ENSG00000176658	-1.49	0.00102485	0.0198024	149.702	113.551	157.664	49.9469	MYO1D
ENSG00000196576	-1.45	6.47705e-05	0.00274314	264.097	307.008	345.843	111.881	PLXNB2
ENSG00000072110	-1.44	2.25832e-05	0.00121858	375.668	407.942	479.348	155.168	ACTN1
ENSG00000197119	-1.44	0.000197088	0.00628309	209.018	287.662	253.025	92.5683	SLC25A29
ENSG00000078814	-1.43	0.00344138	0.0436357	1432.06	4639.6	3431.73	1175.42	MYH7B
ENSG00000077942	-1.34	0.00028804	0.00824451	1047.92	874.761	1557.56	456.848	FBLN1
ENSG00000196569	-1.28	0.000436432	0.0110829	560.677	849.528	945.982	322.99	LAMA2
ENSG00000100345	-1.27	1.09189e-05	0.000697706	2683.34	2758.02	3387.22	1221.37	MYH9
ENSG00000099864	-1.21	0.00135206	0.0237844	259.861	243.924	339.485	121.205	PALM
ENSG00000091136	-1.19	0.000992662	0.0193343	418.037	393.643	584.881	203.783	LAMB1
ENSG00000105971	-1.15	0.00185392	0.0290908	405.326	294.391	442.475	171.151	CAV2
ENSG00000188157	-1.09	0.0013411	0.0237635	314.94	307.008	338.214	150.507	AGRN
ENSG00000112769	-1.05	0.00319559	0.0414943	286.694	372.615	383.987	168.488	LAMA4
ENSG00000138080	-1.04	0.00196749	0.0301096	334.712	373.456	410.688	181.141	EMILIN1
ENSG00000111077	-1.02	0.0014049	0.0243666	1186.32	1477	1754.64	724.563	TNS2
ENSG00000101306	1.01	0.000475004	0.0117879	11624.5	15716.3	14333.4	27998.2	MYLK2
ENSG00000196296	1.02	0.000276461	0.00803943	286443	252755	220505	512930	ATP2A1
ENSG00000170624	1.02	0.0010646	0.0203546	1312.01	1842.89	1809.32	3347.11	SGCD
ENSG00000114999	1.02	0.000642414	0.0143548	563.502	699.809	611.582	1269.98	TTL
ENSG00000028203	1.03	0.000502733	0.0121465	607.283	751.958	682.785	1391.85	VEZT
ENSG00000156232	1.03	0.002015	0.0306115	303.641	357.475	265.739	633.327	WHAMM
ENSG00000164879	1.04	0.00218961	0.0320608	22102.3	37224.5	34054.1	64005.3	CA3
ENSG00000143318	1.06	0.00017626	0.00578362	40638.5	34517.7	31016.5	73772.9	CASQ1
ENSG00000021574	1.1	0.00417323	0.0494606	125.693	114.392	138.591	269.713	SPAST
ENSG00000198363	1.13	0.000336929	0.00920677	2066.17	1571.21	1407.53	3677.43	ASPH
ENSG00000187764	1.14	2.39708e-05	0.00126877	1698.98	1840.36	1624.95	3805.29	SEMA4D
ENSG00000171100	1.15	0.00359905	0.0449696	100.272	116.074	109.347	241.077	MTM1
ENSG00000100503	1.16	0.000916158	0.0184358	587.511	570.277	372.544	1144.12	NIN
ENSG00000114554	1.21	0.000153519	0.00515348	635.529	821.771	584.881	1573.66	PLXNA1
ENSG00000153956	1.24	1.3e-05	0.000795164	2994.05	2974.19	2372.58	6585.67	CACNA2D1
ENSG00000104369	1.28	3.49903e-06	0.000301641	5790.37	5086.23	4681.59	12565.3	JPH1
ENSG00000136842	1.35	2.72947e-06	0.000243961	2834.46	2366.9	2160.25	6271.34	TMOD1
ENSG00000163069	1.35	3.66659e-07	4.81248e-05	2423.48	2332.42	2172.96	5903.73	SGCB
ENSG00000068305	1.46	6.49467e-06	0.000475481	659.537	993.359	873.507	2320.2	MEF2A
ENSG00000164976	1.51	8.52987e-07	9.70873e-05	1947.54	2305.5	1598.25	5550.77	MYORG
ENSG00000149269	1.52	7.95772e-08	1.43131e-05	941.995	982.424	832.82	2627.87	PAK1
ENSG00000112782	1.55	1.3214e-07	2.00537e-05	1852.92	2496.43	2270.86	6450.48	CLIC5
ENSG00000173281	1.57	1.25525e-06	0.00013252	1546.45	1288.59	1998.77	4776.92	PPP1R3B
ENSG00000185760	1.66	5.63751e-06	0.000427775	261.273	337.288	450.104	1105.49	KCNQ5
ENSG00000134333	1.67	1.84585e-05	0.00104233	15225.9	8936.02	19095.1	45868.6	LDHA
ENSG00000057294	1.69	0.00115747	0.0214271	110.158	82.4294	230.138	453.518	PKP2
ENSG00000162520	1.73	3.11959e-07	4.2476e-05	314.94	460.932	344.571	1238.02	SYNC
ENSG00000172508	1.8	2.1144e-08	4.48621e-06	1148.19	1606.53	1753.37	5247.09	CARNS1
ENSG00000003249	1.98	1.67883e-09	4.61489e-07	593.16	396.166	489.52	1934.61	DBNDD1
ENSG00000215375	2.11	1.26302e-08	2.8309e-06	210.431	143.831	142.406	711.91	MYL5
ENSG00000161328	2.12	8.79038e-06	0.000601254	64.9651	45.4203	89.0037	287.028	LRRC56
ENSG00000116396	2.13	2.64068e-10	1.13153e-07	151.115	181.681	189.451	763.189	KCNC4
ENSG00000196878	2.18	5.71594e-08	1.0815e-05	170.887	96.7284	133.505	602.693	LAMB3
ENSG00000163293	2.28	0.000818493	0.0169866	11.2983	23.5513	21.6152	92.5683	NIPAL1
ENSG00000164588	2.32	1.92169e-07	2.772e-05	241.501	164.859	100.447	843.77	HCN1
ENSG00000147256	2.84	3.30729e-07	4.46147e-05	19.772	22.7101	36.8729	188.466	ARHGAP36
ENSG00000158578	2.91	0.000189479	0.00610734	8.47372	14.299	7.62888	77.9172	ALAS2
ENSG00000138379	3.1	1.18509e-15	1.5696e-12	100.272	63.9249	83.9177	703.253	MSTN
ENSG00000066032	3.15	8.36429e-05	0.00335701	24.0089	17.6634	2.54296	131.194	CTNNA2
